# Supplementary material for: An NF-Y-Dependent Switch of Positive and Negative Histone Methyl Marks on CCAAT Promoters
Source: PLoS One. 2008 Apr 30;3(4):e2066. doi: 10.1371/journal.pone.0002066 (PMC2312324; doi:10.1371/journal.pone.0002066)
Supplement: Table S1 — (0.03 MB XLS) [file pone.0002066.s004.xls]

## Sheet: Foglio1
n+A1			MOUSE RT-PCR PRIMERS
CCNA2	TATTGCTGGAGCTGCCTTTC		Ccna2	CGGAGCAAGAAAACCACTGAC
CCNA2	CTCTGGTGGGTTGAGGAGAG		Ccna2	ACCAGCCAGTCCACAAGGATG
CCNB1	CACTTCCTTCGGAGAGCATC		Pcna	GAGAGCTTGGCAATGGGAACA
CCNB1	CAGGTGCTGCATAACTGGAA		Pcna	AGGAGACAGTGGAGTGGCTTTTG
CDC2	CTGGGGTCAGCTCGTTACTC		Hdac1	TCGCTGCTGGACTTACGAAAC
CDC2	ATTCCACTTCTGGCCACACT		Hdac1	AGGCAATGCGTTTGTCAGAGG
ERP 70	agagtggggaggatgtcaatg		TopoIIA	GATGGATAACATGGGGAGAGCTG
ERP 70	tgacgggtcccttgttgttct		TopoIIA	ATCCACGTAACTGCGGAATCCT
HERPUD1	CTACTCCTCCCTGAGCAGATTC		Grp78	TGAAGGGGAGCGTCTGATTGG
HERPUD1	GGTTGGGGTCTTCAGTTTCAGG		Grp78	GTGCCAGCATCTTTGGTTGCTT
GRP78	GGAACACAGTGGTGCCTACCAA		Chop	TACACCACCACACCTGAAAGC
GRP78	GGAGCAGGAGGAATTCCAGTCA		Chop	CTTCGTTTCCTGGGGATGAGA
PCNA	cctgtgcaaaagacggagtgaa		Nf-yb	ccgtccttccgatcatgaaa
PCNA	caccgttgaagagagtggagtgg		Nf-yb	agctacgtggagcctctgaa
RTP801	TGTTTAGCTCCGCCAACTCT		Nf-yc	cacaggagagatccagcaga
RTP801	CACCCCAAAAGTTCAGTCGT		Nf-yc	tgcaggcatggtgacttg
ANKRD54	CTCTAGGCACTGGGCATGG		Ncl	GCCCCTGAAGCCAAGAAACAG
ANKRD54	GAGATGGGCTGGGGAACAC		Ncl	CATGGCGTCTTCAAACACTTCC
APOBEC3B	CTGCTTCTCCTGGGGCTGT		Dot1L	CACAGTGCAGCCCAACAAGC
APOBEC3B	GACATCCCTGGCGGTACAC		Dot1L	CATGGGCAGAAGCACCAGTC
CBL	GCTGGTTGTCTCTGGATGGT		Mll1	CGCTCCATCCAGACAGACAAG
CBL	CCCCTGACTCATGAGGTTCT		Mll1	TGACAATGTGCTTCTGCCCATC
CKS	GGAGTGGAGGAGACTTGGTG		Rnf20	CAGGAGCAGAACATCCGTCTG
CKS	CAGCTCATGCACAGGTATGG		Rnf20	TCCTTCTCCCCTGTGCCAATG
DSCR3	CCAGTGTAGGGCAGGTGAAC		Ube2e1	CCAGCAGACCGAGAAAGAAG
DSCR3	CACTAACGGGAGAGCTGGTG		Ube2e1	GGACCCAGAATGGTTGATCTC
MORC3	TCAACAGACGGCAACAGATG
MORC3	GCACAATCATAGCCAGCAGT
NDUFV3	AGGCAATCGTGGAAGATCAG		MOUSE ChIP-PCR PRIMERS
NDUFV3	AGTGTTGTCAAACGGCTCAG		Ccna2	CGGAGCAAGAAAACCACTGAC
NF2	GTTGGAGAGGAGGCTGCTG		Ccna2	ACCAGCCAGTCCACAAGGATG
NF2	CTCCTCCTCGGTGATCTGG		Hdac1	gccggactttggtacaggcccagg
RAD17	TCCTGACTTCTGCCTACCAG		Hdac1	ctttcctcttggtgccctgagtct
RAD17	CCGCTGTCAGGGTCTATCAT		TopoIIA	tccattttgaagattctcccgcct
STCH	ATGGTCTCCACAAGGCTGAC		TopoIIA	cgagaatccggaaagcgacaaaac
STCH	CTAGAGGGCACGAAGCCATA		α-Globin	gggcaactgataaggattcc
TMEM50B	GCTCGAGTTTGGCTTTTC		α-Globin	agcaccatggccaccaatct
TMEM50B	AGCTCTTCGGTTCTTCCA		Ncl	gtgaccgggatggacacg
			Ncl	cccactttctctcgcttccag
			Fos	ccccctaagatcccaaatgt
HUMAN ChIP-PCR PRIMERS			Fos	ccggctctatccagtcttctc
NDUFV3	cgaggacaagggcaaagaagt		Grp78 (prom)	accaataggaccagcgctca
NDUFV3	tagggctaagtgcctcccttg		Grp78 (prom)	aggcctccgattggtgaagt
APOBEC3B	CCAGAGCCAGAGCCAGAGAA		Grp78 -1Kb	TAGACCAGCTTGGGCCTGTGT
APOBEC3B	GGCAGCGGTACCTGATCTGT		Grp78 -1Kb	TCGACTCTTGGAATAGGGCTGA
CKS	ccccgtgacgtacctatctt		Grp78 +1Kb	GCTATGGGAGGGAGGAAATGG
CKS	ACAACTCGCCGGAGACTaac		Grp78 +1Kb	CTTCTGGGGCAAATGTCTTGG
CDC2	TAGCTTCCTGCTCCGCTGAC		Chop (prom)	agactcctgagtggcggatgt
CDC2	TCCCCTAGACACGACCCTGA		Chop (prom)	TCCTCAGGTTCCGGCTGTTAT
HERPUD1	attgggccacgttgggagagt		Chop -1Kb	CATGCACGTCCCAGGCTCTAC
HERPUD1	caacgacagttcacgtctctgg		Chop -1Kb	ATTGCTGCCTCCTCCTCATCC
PCNA	gagtcaaagaggcggggagac		Chop +1Kb	CCATACAAGAGAGCAGCCTGGA
PCNA	cttgcggggaagactttaggg		Chop +1Kb	AGGGTGCAGAGACAAACAGTGG
STCH	AGTGAGACTGAGGGGGAGGA		Ccna2 +1Kb	CTGCCTTCACCATTCATGTGG
STCH	GACCTGATTAGGGGCACGAC		Ccna2 +1Kb	GTGGTTTTCTTGCTCCGGGTA
MORC3	catcttccccaagctcccaat		p27	gcaggtttgttggcagtcgta
MORC3	GAGCGAGCTACAAAGCCAGGA		p27	gaggaggagctccattggtctcg
TMEM50B	CGCAGGAAGGAGACTGCTG		Pcna (prom)	Ctgcgcgaggtcatgacgcca
TMEM50B	GCTCTATCCTCGCGTCTGC		Pcna (prom)	Cctccgtggcgcggaaacttcc
CHOP	ctcgtgacccaaagccacttc		Pcna +1,7Kb	GCCACATTGGAGATGCTGTTG
CHOP	ggaccccaaaacctaccaatcag		Pcna +1,7Kb	tggacgcccccttactactc
IL2RB	CACACAGGAGCCAAGGGAAC
IL2RB	GGCTGGGTGAAATGGGAGTC
IGCL1	GCCCACTGTTAGGGCTCAGG
IGCL1	GTCAGCACAGGCTGGGAGAG
LOC441956	GTGTAGGAGTCCTCCGGTGCT
LOC441956	AGGCAGGAACCACCTTCCTC
LOC198437	GGGACACCTTGCTGGGAGTT
LOC198437	GGAAGGATGGGCCTAGCTGT
FLJ90181	GTCATGCAGCCCGACTCTTG
FLJ90181	AGGTGCTGGGCAGACGACTA
SUHW1	TCCTTTCTGAGGCCAGATCA
SUHW1	GGCAATCAAGCTGGACAACA
SEZ6	AGGTAGGGTAGGGGGAGGAG
SEZ6	GGGGACAGACATTGGCAGAG
